# Supplementary material for: Diversity Begets Diversity When Diet Drives Snake Venom Evolution, but Evenness Rather Than Richness Is What Counts
Source: Toxins (Basel). 2023 Mar 29;15(4):251. doi: 10.3390/toxins15040251 (PMC10142186; doi:10.3390/toxins15040251)
Supplement: Supplementary file 1 [file toxins-15-00251-s001.zip]

Archive with 1 entries (1 files):
- toxins-2279427-supplementary.pdf
